# Supplementary material for: Experimental evolution of plant rhizobacteria reveals emerging adaptive mutations
Source: mBio. 2025 Jul 14;16(8):e01023-25. doi: 10.1128/mbio.01023-25 (PMC12345224; doi:10.1128/mbio.01023-25)
Supplement: Table S1 — The cell densities of each evolved 2P24 population and the number of bacterial generations at each serial passage experiment. [file mbio.01023-25-s0002.xlsx]

## Sheet: Sheet1
Supplementary Table S1 The cell densities of each evolved 2P24 population and the number of bacterial generations at each serial passage experiment.
	Line 1			Line 2			Line 3			Line 4
	Inoculation amount (CFU/plant)	Harvest amount (CFU/plant)	Generations	Inoculation amount (CFU/plant)	Harvest amount (CFU/plant)	Generations	Inoculation amount (CFU/plant)	Harvest amount (CFU/plant)	Generations	Inoculation amount (CFU/plant)	Harvest amount (CFU/plant)	Generations
Cycle 1	500000	9.6e+07	7.58496	500000	1.6e+08	8.32193	500000	1.3e+08	8.02237	500000	4.2e+07	6.39232
Cycle 2	133000	8.2e+07	9.26805	183000	1.4e+08	9.57937	140000	9.7e+07	9.43641	46700	3.6e+07	9.59036
Cycle 3	66700	3.3e+07	8.95056	86700	2.5e+07	8.17168	160000	1.4e+07	6.45121	25300	1.3e+07	9.00516
Cycle 4	18000	4.2e+07	11.1882	16700	2.2e+07	10.3634	12700	10000000	9.62096	13000	1.6e+07	10.2653
Cycle 5	48000	3.6e+07	9.55075	18000	9.6e+06	9.05889	14300	1.5e+07	10.0347	16700	9.8e+06	9.19679
Cycle 6	34700	2.8e+07	9.65628	11000	1.6e+07	10.5064	15300	6.91831e+06	8.82074	11700	1.09648e+07	9.87215
Cycle 7	19700	2.39883e+07	10.2499	13700	1.09648e+07	9.64449	9670	8.12831e+06	9.71522	11000	8.70964e+06	9.62897
Cycle 8	21000	2.51189e+07	10.2242	16700	1.28825e+07	9.59135	12000	9.54993e+06	9.63631	9330	9.12011e+06	9.93296
*The average estimated number of bacterial generations at each SPE was 9.30 ± 1.13 (mean ± SD).
