# Supplementary material for: Experimental evolution of plant rhizobacteria reveals emerging adaptive mutations
Source: mBio. 2025 Jul 14;16(8):e01023-25. doi: 10.1128/mbio.01023-25 (PMC12345224; doi:10.1128/mbio.01023-25)
Supplement: Table S2 — Overview of the gene polymorphisms identified in all re-sequenced evolved populations of Pseudomonas bijieensis 2P24. [file mbio.01023-25-s0003.xlsx]

## Sheet: Sheet1
Supplementary Table S2 Overview of the gene polymorphisms identified in the all re-sequenced evolved populations of Pseudomonas bijieensis 2P24.
Gene_id	Gene	Product	DNA change	Effect	Shared in evolved populations
COJ56_RS08345	fleN	MinD-like ATPase FlhG	c.652T>C	p.R218C	L1C6; L1C8
COJ56_RS08345	fleN	MinD-like ATPase FlhG	c.779G>T	p.L260R	L2C6
COJ56_RS08345	fleN	MinD-like ATPase FlhG	c.70T>G	p.V24L	L3C6; L3C8
COJ56_RS08345	fleN	MinD-like ATPase FlhG	c.416T>C	p.A139V	L4C4; L4C6; L4C8
COJ56_RS23025	hisM	Amino acid ABC transporter permease	c.208T>G	p.E70*	L2C4;L2C6;L2C8
COJ56_RS25325	baeS	Signal transduction histidine kinase	c.1642A>G	p.A548T	L1C6;L1C8
COJ56_RS12475		HAMP domain-containing histidine kinase	c.1289A>C	p.A430E	L3C8
