# Supplementary material for: Experimental evolution of plant rhizobacteria reveals emerging adaptive mutations
Source: mBio. 2025 Jul 14;16(8):e01023-25. doi: 10.1128/mbio.01023-25 (PMC12345224; doi:10.1128/mbio.01023-25)
Supplement: Table S3 — List of primers used in this study. [file mbio.01023-25-s0004.xlsx]

## Sheet: Sheet1
SupplementaryTable S3 List of primers used in this study
Name	Sequence 5'-3'
Primers for the construction of FleN mutants
p2P24-F	GGATCCCCGGGTACCGAGCTCG
p2P24-R	TCTAGAGTCGACCTGCAGGCATGCAAG
delFleN-UP-F	CTGCAGGTCGACTCTAGAtaatcatcgagactcaactggagttcggcc
delFleN-UP-R	agaacgaacggtggtctgcgacgaaccgac
delFleN-Down-F	gaccaccgttcgttctttaccttgtcttacttagacggagg
delFleN-Down-R	GGTACCCGGGGATCCgtcgagccgctggaagaggg
FleNR218C-UP-F	GCAGGTCGACTCTAGAtggagttcggccgcaacct
FleNR218C-UP-R	gtacgcgttgcccaggaagtgc
FleNR218C-Down-F	ctgggcaacgcgtacgaaactga
FleNR218C-Down-R	GGTACCCGGGGATCCacaaacgctgcgggctgg
FleNL260R-UP-F	GCAGGTCGACTCTAGAgcctgtcaacgcgctcgc
FleNL260R-UP-R	gggcatcGggaatttttcgtcgag
FleNL260R-Down-F	aaattccCgatgcccgcgc
FleNL260R-Down-R	GGTACCCGGGGATCCtaagacaaggtaaagaacgaacatgggcag
FleNV24L-UP-F	GCAGGTCGACTCTAGAgtgccgattttttgtagagatggttgtaaccg
FleNV24L-UP-R	ggaagactaacttgtcagtgaacttgtccc
FleNV24L-Down-F	cactgacaagttagtcttcccgacg
FleNV24L-Down-R	GGTACCCGGGGATCCctggccaagctcgccgcc
FleNA139V-UP-F	TGCAGGTCGACTCTAGAcgtcgtagtacagcgccaagacc
FleNA139V-UP-R	aagcgtatgcaaggctgtccagaa
FleNA139V-Down-F	gccttgcatacgctttcgtcgtag
FleNA139V-Down-R	CGGTACCCGGGGATCCatctaccacagcccgaccaagcag
Primers for the cloning, expression and purification of FleN and FleQ proteins
pET22b-FleQ-F	gaacaggcggatgatCACCACCACCACCACCACTG
pET22b-FleQ-R	GGCCATCGCCGGCTGGGCA
FleQ-His-F	CAGCCGGCGATGGCCatgtggcgtgaaaccaaaattctcct
FleQ-His-R	GTGGTGGTGGTGGTGatcatccgcctgttcatctccttcg
pGEX-6P1-FleN-F	CTGGGATCCCCGGAATTCCCG
pGEX-6P1-FleN-R	GGGCCCCTGGAACAGAACTTCCAG
FleN-GST-F	CTGTTCCAGGGGCCCatgggcagcatgcatcccgta
FleN-GST-R	TTCCGGGGATCCCAGtcatagcacgggccctgctgt
Primers for the bacterial double hybridization experiment
pUT18C-F	GATCCCCGGGTACCGAGCT
pUT18C-R	CTCTAGAGTCGACCTGCAGTGGCG
UT18C-FleN-F	TGCAGGTCGACTCTAGAGatgggcagcatgcatcccg
UT18C-FleN-R	GGTACCCGGGGATCtagcacgggccctgctgtt
pKT25-F	GATCCCCGGGTACCTAAGTAAct
pKT25-R	CTCTAGAGTCGACCCTGCAGCCC
KT15-FleQ-F	GCAGGGTCGACTCTAGAGatgtggcgtgaaaccaaaattctcct
KT25-FleQ-R	GGTACCCGGGGATCatcatccgcctgttcatctccttc
Checking the presence of mutation
fleN-F	cgctcgatcaattcgtattgggcg
fleN-R	cctacatcgatggtctgccatgca
hisM-F	tacgcacctgttcgcagacgc
hisM-R	gcagcgagacctatctcgactg
baeS-F	cgatgaagtggatgtcttcggtg
baeS-R	cgctgttcaccaacgccag
COJ56_RS12475-F	tcgatcagggcgacagcacc
COJ56_RS12475-R	gacgactggcgtctgcttcg
Primers for the RT-qPCR experiment
rpoD-F	gcatcacgcacgcaaagc
rpoD-R	tgttcatgccgatcaagctg
fleS-F	acctggtgctccagttcgtg
fleS-R	ctgcgctgctctatgccagt
fleR-F	ggtggtcagtgacgtcaacatgc
fleR-R	tcatcagcaagaccggcagtt
