# Supplementary material for: Experimental evolution of plant rhizobacteria reveals emerging adaptive mutations
Source: mBio. 2025 Jul 14;16(8):e01023-25. doi: 10.1128/mbio.01023-25 (PMC12345224; doi:10.1128/mbio.01023-25)
Supplement: Table S4 — Cell densities obtained during the bacterial competition assays for the tested clone and the kanamycin-resistant variant (2P24-Km strain) after 10 days of infection in plant rhizosphere. [file mbio.01023-25-s0005.xlsx]

## Sheet: Sheet1
Supplementary Table S4 Cell densities obtained during the bacterial competition assays for the tested clone and the kanamycin-resistant variant (2P24-Km strain) after 10 days of infection in plant rhizosphere.
Plant	clone	replicate	harvested from the rhizosphere			Initial inoculation on seeds			Relative fitness
			2P24-Km (cfu/plant)	Tested clone (cfu/plant)	Tested clone/2P24-Km	2P24-Km (cfu/plant)	Tested clone (cfu/plant)	Tested clone/2P24-Km
Wheat (Fig. 3D)	Ancestor	1	37000000	27000000	0.72973	149000	142000	0.95302	0.77
	Ancestor	2	23000000	24000000	1.04348				1.09
	Ancestor	3	19000000	17000000	0.894737				0.941828
	Ancestor	4	41000000	53000000	1.29268				1.36072
	Ancestor	5	20000000	23000000	1.15				1.21053
	Ancestor	6	35000000	36000000	1.02857				1.08271
	ΔfleN	1	36000000	6900000	0.191667	201000	213000	1.0597	0.180818
	ΔfleN	2	43000000	500000	0.0116279				0.0109697
	ΔfleN	3	46000000	1200000	0.026087				0.0246103
	ΔfleN	4	41000000	7200000	0.17561				0.16567
	ΔfleN	5	39000000	1700000	0.0435897				0.0411224
	ΔfleN	6	52000000	660000	0.0126923				0.0119739
	FleNR218C	1	13000000	34000000	2.61538	129000	128000	0.992248	2.6418
	FleNR218C	2	21000000	33000000	1.57143				1.5873
	FleNR218C	3	18000000	61000000	3.38889				3.42312
	FleNR218C	4	29000000	70000000	2.41379				2.43817
	FleNR218C	5	13000000	72000000	5.53846				5.59441
	FleNR218C	6	11000000	50000000	4.54545				4.59137
	FleNR218C-E1	1	10000000	43000000	4.3	181000	176000	0.972376	4.43299
	FleNR218C-E1	2	37000000	48000000	1.2973				1.33742
	FleNR218C-E1	3	23000000	55000000	2.3913				2.46526
	FleNR218C-E1	4	22000000	79000000	3.59091				3.70197
	FleNR218C-E1	5	31000000	60000000	1.93548				1.99534
	FleNR218C-E1	6	18000000	52000000	2.88889				2.97824
	FleNR218C-E2	1	26000000	73000000	2.80769	201000	201000	1	2.80769
	FleNR218C-E2	2	31000000	51000000	1.64516				1.64516
	FleNR218C-E2	3	44000000	69000000	1.56818				1.56818
	FleNR218C-E2	4	13000000	47000000	3.61538				3.61538
	FleNR218C-E2	5	17000000	28000000	1.64706				1.64706
	FleNR218C-E2	6	22000000	49000000	2.22727				2.22727
	FleNL260R	1	24000000	38000000	1.58333	176000	193000	1.09659	1.43939
	FleNL260R	2	34000000	62000000	1.82353				1.65775
	FleNL260R	3	27000000	85000000	3.14815				2.86195
	FleNL260R	4	20000000	52000000	2.6				2.36364
	FleNL260R	5	17000000	97000000	5.70588				5.18717
	FleNL260R	6	25000000	46000000	1.84				1.67273
	FleNL260R-E1	1	28000000	34000000	1.21429	165000	180000	1.09091	1.11402
	FleNL260R-E1	2	32000000	51000000	1.59375				1.46216
	FleNL260R-E1	3	19000000	74000000	3.89474				3.57315
	FleNL260R-E1	4	22000000	62000000	2.81818				2.58549
	FleNL260R-E1	5	42000000	108000000	2.57143				2.35911
	FleNL260R-E1	6	39000000	103000000	2.64103				2.42296
	FleNL260R-E2	1	22000000	44000000	2	212000	243000	1.14623	1.73913
	FleNL260R-E2	2	30000000	63000000	2.1				1.82609
	FleNL260R-E2	3	29000000	52000000	1.7931				1.55922
	FleNL260R-E2	4	28000000	107000000	3.82143				3.32298
	FleNL260R-E2	5	34000000	58000000	1.70588				1.48338
	FleNL260R-E2	6	41000000	119000000	2.90244				2.52386
	FleNV24L	1	11000000	53000000	4.81818	143000	133000	0.93007	5.18084
	FleNV24L	2	15000000	66000000	4.4				4.73118
	FleNV24L	3	20000000	96000000	4.8				5.16129
	FleNV24L	4	17000000	72000000	4.23529				4.55408
	FleNV24L	5	32000000	90000000	2.8125				3.02419
	FleNV24L	6	11000000	51000000	4.63636				4.98534
	FleNV24L-E1	1	37000000	112000000	3.02703	152000	153000	1.00658	2.99706
	FleNV24L-E1	2	28000000	64000000	2.28571				2.26308
	FleNV24L-E1	3	43000000	98000000	2.27907				2.2565
	FleNV24L-E1	4	23000000	79000000	3.43478				3.40077
	FleNV24L-E1	5	20000000	95000000	4.75				4.70297
	FleNV24L-E1	6	16000000	52000000	3.25				3.21782
	FleNV24L-E2	1	27000000	38000000	1.40741	127000	105000	0.826772	1.69567
	FleNV24L-E2	2	18000000	26000000	1.44444				1.74029
	FleNV24L-E2	3	15000000	30000000	2				2.40964
	FleNV24L-E2	4	11000000	42000000	3.81818				4.60022
	FleNV24L-E2	5	30000000	51000000	1.7				2.04819
	FleNV24L-E2	6	24000000	63000000	2.625				3.16265
	FleNA139V	1	46000000	67000000	1.45652	252000	210000	0.833333	1.75485
	FleNA139V	2	39000000	83000000	2.12821				2.5641
	FleNA139V	3	22000000	24000000	1.09091				1.31435
	FleNA139V	4	51000000	82000000	1.60784				1.93716
	FleNA139V	5	37000000	66000000	1.78378				2.14914
	FleNA139V	6	20000000	46000000	2.3				2.77108
	FleNA139V-E1	1	35000000	43000000	1.22857	181000	181000	1	1.22857
	FleNA139V-E1	2	44000000	47000000	1.06818				1.06818
	FleNA139V-E1	3	32000000	65000000	2.03125				2.03125
	FleNA139V-E1	4	28000000	65000000	2.32143				2.32143
	FleNA139V-E1	5	50000000	111000000	2.22				2.22
	FleNA139V-E1	6	31000000	71000000	2.29032				2.29032
	FleNA139V-E2	1	13000000	31000000	2.38462	183000	192000	1.04918	2.27106
	FleNA139V-E2	2	19000000	32000000	1.68421				1.60401
	FleNA139V-E2	3	26000000	42000000	1.61538				1.53846
	FleNA139V-E2	4	20000000	80000000	4				3.80952
	FleNA139V-E2	5	33000000	69000000	2.09091				1.99134
	FleNA139V-E2	6	34000000	64000000	1.88235				1.79272
wheat (Fig. S5B)	Ancestor	1	18000000	16000000	0.888889	127000	125000	1.016	0.87146
	Ancestor	2	24000000	21000000	0.875				0.857843
	Ancestor	3	23000000	25000000	1.08696				1.06564
	Ancestor	4	21000000	21000000	1				0.980392
	Ancestor	5	16000000	19000000	1.1875				1.16422
	Ancestor	6	16000000	17000000	1.0625				1.04167
	baeS-E1	1	14000000	13000000	0.928571	167000	171000	0.976608	0.947522
	baeS-E1	2	29000000	19000000	0.655172				0.668543
	baeS-E1	3	19000000	12000000	0.631579				0.644468
	baeS-E1	4	5000000	2000000	0.4				0.408163
	baeS-E1	5	29000000	21000000	0.724138				0.738916
	baeS-E1	6	7000000	11000000	1.57143				1.6035
	baeS-E2	1	11000000	14000000	1.27273	151000	193000	0.782383	1.6317
	baeS-E2	2	24000000	19000000	0.791667				1.01496
	baeS-E2	3	40000000	27000000	0.675				0.865385
	baeS-E2	4	15000000	15000000	1				1.28205
	baeS-E2	5	36000000	27000000	0.75				0.961538
	baeS-E2	6	23000000	18000000	0.782609				1.00334
	baeS-E3	1	15000000	13000000	0.866667	127000	127000	1	0.866667
	baeS-E3	2	28000000	31000000	1.10714				1.10714
	baeS-E3	3	13000000	13000000	1				1
	baeS-E3	4	10000000	7000000	0.7				0.7
	baeS-E3	5	20000000	26000000	1.3				1.3
	baeS-E3	6	28000000	22000000	0.785714				0.785714
	hisM-E1	1	28000000	20000000	0.714286	133000	133000	1	0.714286
	hisM-E1	2	8000000	7000000	0.875				0.875
	hisM-E1	3	34000000	20000000	0.588235				0.588235
	hisM-E1	4	42000000	32000000	0.761905				0.761905
	hisM-E1	5	40000000	60000000	1.5				1.5
	hisM-E1	6	22000000	18000000	0.818182				0.818182
	hisM-E2	1	17000000	26000000	1.52941	125000	93000	1.34409	1.14135
	hisM-E2	2	17000000	14000000	0.823529				0.614574
	hisM-E2	3	14000000	9000000	0.642857				0.479744
	hisM-E2	4	27000000	19000000	0.703704				0.525152
	hisM-E2	5	14000000	16000000	1.14286				0.852878
	hisM-E2	6	23000000	32000000	1.3913				1.03829
	hisM-E3	1	11000000	8000000	0.727273	129000	133000	0.969925	0.749766
	hisM-E3	2	11000000	14000000	1.27273				1.31209
	hisM-E3	3	10000000	10000000	1				1.03093
	hisM-E3	4	8000000	5000000	0.625				0.64433
	hisM-E3	5	14000000	16000000	1.14286				1.1782
	hisM-E3	6	33000000	22000000	0.666667				0.687285
	COJ56_RS12475-E1	1	16000000	13000000	0.8125	105000	95000	1.10526	0.731982
	COJ56_RS12475-E1	2	7000000	7000000	1				0.900901
	COJ56_RS12475-E1	3	18000000	13000000	0.722222				0.650651
	COJ56_RS12475-E1	4	15000000	16000000	1.06667				0.960961
	COJ56_RS12475-E1	5	12000000	7000000	0.583333				0.525526
	COJ56_RS12475-E1	6	27000000	8000000	0.296296				0.266934
	COJ56_RS12475-E2	1	29000000	20000000	0.689655	180000	180000	1	0.689655
	COJ56_RS12475-E2	2	29000000	16000000	0.551724				0.551724
	COJ56_RS12475-E2	3	15000000	9000000	0.6				0.6
	COJ56_RS12475-E2	4	8000000	9000000	1.125				1.125
	COJ56_RS12475-E2	5	4000000	3000000	0.75				0.75
	COJ56_RS12475-E2	6	9000000	7000000	0.777778				0.777778
	COJ56_RS12475-E3	1	10000000	5000000	0.5	151000	151000	1	0.5
	COJ56_RS12475-E3	2	1000000	1000000	1				1
	COJ56_RS12475-E3	3	9000000	5000000	0.555556				0.555556
	COJ56_RS12475-E3	4	6000000	4000000	0.666667				0.666667
	COJ56_RS12475-E3	5	22000000	5000000	0.227273				0.227273
	COJ56_RS12475-E3	6	10000000	5000000	0.5				0.5
tomato (Fig. 3E)	Ancestor	1	820000	620000	0.756098	9620	9330	0.969854	0.779482
	Ancestor	2	630000	500000	0.793651				0.818197
	Ancestor	3	760000	840000	1.10526				1.13945
	Ancestor	4	590000	630000	1.0678				1.10082
	Ancestor	5	880000	910000	1.03409				1.06607
	Ancestor	6	650000	460000	0.707692				0.72958
	ΔfleN	1	1200000	21000	0.0175	8130	8270	1.01722	0.0171569
	ΔfleN	2	2200000	81000	0.0368182				0.0360963
	ΔfleN	3	1700000	101000	0.0594118				0.0582468
	ΔfleN	4	1400000	86000	0.0614286				0.0602241
	ΔfleN	5	2000000	270000	0.135				0.132353
	ΔfleN	6	1800000	110000	0.0611111				0.0599129
	FleNR218C	1	780000	1000000	1.28205	10200	11000	1.07843	1.18708
	FleNR218C	2	1010000	1260000	1.24752				1.15512
	FleNR218C	3	700000	900000	1.28571				1.19048
	FleNR218C	4	520000	1360000	2.61538				2.42165
	FleNR218C	5	720000	980000	1.36111				1.26029
	FleNR218C	6	880000	780000	0.886364				0.820707
	FleNL260R	1	630000	890000	1.4127	8330	9130	1.09604	1.28427
	FleNL260R	2	660000	470000	0.712121				0.647383
	FleNL260R	3	700000	1130000	1.61429				1.46753
	FleNL260R	4	710000	1330000	1.87324				1.70294
	FleNL260R	5	680000	940000	1.38235				1.25668
	FleNL260R	6	540000	1460000	2.7037				2.45791
	FleNV24L	1	390000	1310000	3.35897	8670	7770	0.896194	3.73219
	FleNV24L	2	520000	870000	1.67308				1.85897
	FleNV24L	3	550000	1020000	1.85455				2.06061
	FleNV24L	4	440000	830000	1.88636				2.09596
	FleNV24L	5	570000	1090000	1.91228				2.12476
	FleNV24L	6	600000	770000	1.28333				1.42593
	FleNA139V	1	500000	1020000	2.04	11100	10600	0.954955	2.14737
	FleNA139V	2	390000	710000	1.82051				1.91633
	FleNA139V	3	280000	770000	2.75				2.89474
	FleNA139V	4	440000	1300000	2.95455				3.11005
	FleNA139V	5	470000	1180000	2.51064				2.64278
	FleNA139V	6	360000	1100000	3.05556				3.21637
